# Supplementary material for: Streptococcus canis genomic epidemiology reveals the potential for zoonotic transfer
Source: Microb Genom. 2023 Mar 31;9(3):mgen000974. doi: 10.1099/mgen.0.000974 (PMC10132062; doi:10.1099/mgen.0.000974)
Supplement: Supplementary material 2 [file mgen-9-974-s002.xlsx]

## Sheet: Sheet1
Table S1. Metadata for all the isolates included in this study
ID	Host	Year	Origin	Source	Sequencing technology	Assembly method	Genome coverage	Genome size	Number of contigs	Length of largest contig	N50	L50	GC (%)	Accession number
B.FSLZ3	Bovine	1999	USA	Milk	454 FLX; Illumina GA2	Newbler v. 1.1.03.24; Velvet v. April-2008	23x	2267856	1	2267856	2267856	1	39.72	ASM26830v2
B.NCTC12191	Bovine	1900/1988	UK	Not specified	PacBio RS	Not specified	100x	2084744	1	2084744	2084744	1	39.86	42912_C01
C.1085	Cat	2020	UK	Urine	Illumina MiSeq	SPAdes v. 3.11.1	104x	2138017	45	271750	142843	5	39.59	SRR20789599
C.2080	Cat	2003	UK	Lung	Illumina MiSeq	SPAdes v. 3.11.1	50x	2126595	54	221867	142428	6	39.57	SRR20789598
C.280	Cat	2011	UK	Vaginal swab	Illumina MiSeq	SPAdes v. 3.11.1	44x	2456517	87	177550	64553	11	39.75	SRR20789587
C.284	Cat	2020	UK	Vaginal swab	Illumina MiSeq	SPAdes v. 3.11.1	32x	2430554	92	232115	97459	10	39.38	SRR20789576
C.63	Cat	2020	UK	Abdominal fluid	Illumina MiSeq	SPAdes v. 3.11.1	156x	2248939	61	234611	89077	8	39.58	SRR20789566
C.70	Cat	2020	UK	Abdominal fluid	Illumina MiSeq	SPAdes v. 3.11.1	43x	2244311	55	224646	117639	7	39.46	SRR20789565
C.FU1	Cat	2017	Japan	Pus	Illumina MiSeq	CLC Genomics Workbench v. 6.5.1	196x	2061753	39	267874	172824	5	39.64	ASM981169v1
C.FU53	Cat	2017	Japan	Nasal cavity	Illumina MiSeq	CLC Genomics Workbench v. 6.5.1	695x	1901156	23	428104	218664	3	39.8	ASM1072169v1
C.FU6	Cat	2017	Japan	Pus	Illumina MiSeq	CLC Genomics Workbench v. 6.5.8	400x	2203489	65	252077	91090	7	39.54	ASM981171v1
D.1069	Dog	2020	UK	Abscess	Illumina MiSeq	SPAdes v. 3.11.1	123x	1944887	36	234305	119150	6	39.7	SRR20789564
D.1070	Dog	2020	UK	Wound	Illumina MiSeq	SPAdes v. 3.11.1	113x	1971917	31	442396	192591	4	39.64	SRR20789563
D.1071	Dog	2021	UK	Urine	Illumina MiSeq	SPAdes v. 3.11.1	145x	1982953	38	268126	200264	5	39.59	SRR20789562
D.1080	Dog	2021	UK	Urine	Illumina MiSeq	SPAdes v. 3.11.1	195x	2134716	58	244909	93598	6	39.54	SRR20789561
D.1084	Dog	2021	UK	Urine	Illumina MiSeq	SPAdes v. 3.11.1	58x	1972289	24	442342	269246	3	39.64	SRR20789597
D.1098	Dog	2020	UK	Joint fluid	Illumina MiSeq	SPAdes v. 3.11.1	110x	2003361	28	281500	230759	4	39.75	SRR20789596
D.1099	Dog	2021	UK	Urine	Illumina MiSeq	SPAdes v. 3.11.1	268x	1867957	33	438223	158624	4	39.69	SRR20789595
D.2060	Dog	2006	UK	Wound	Illumina MiSeq	SPAdes v. 3.11.1	42x	2176835	96	133811	64284	13	39.64	SRR20789594
D.2067	Dog	2005	UK	Joint fluid	Illumina MiSeq	SPAdes v. 3.11.1	88x	2046307	38	234287	191056	5	39.65	SRR20789593
D.2079	Dog	2006	UK	Wound	Illumina MiSeq	SPAdes v. 3.11.1	42x	2182156	92	217789	70478	9	39.63	SRR20789592
D.2088	Dog	2002	UK	Cutaneous disharge	Illumina MiSeq	SPAdes v. 3.11.1	166x	2135647	108	234754	103211	7	39.85	SRR20789591
D.2110	Dog	2006	UK	Wound	Illumina MiSeq	SPAdes v. 3.11.1	102x	2053832	43	269070	107223	7	39.58	SRR20789590
D.257	Dog	2020	UK	Abscess	Illumina MiSeq	SPAdes v. 3.11.1	22x	2186353	52	263674	95647	7	39.64	SRR20789589
D.262	Dog	2009	UK	Joint fluid	Illumina MiSeq	SPAdes v. 3.11.1	15x	2026182	154	60433	25168	27	39.59	SRR20789588
D.266	Dog	2007	UK	Intestinal content	Illumina MiSeq	SPAdes v. 3.11.1	109x	2186682	49	382984	181663	5	39.53	SRR20789586
D.33	Dog	2016	UK	Blood	Illumina MiSeq	SPAdes v. 3.11.1	112x	2068191	59	233965	103510	6	39.79	SRR20789585
D.35	Dog	2018	UK	Aborted fetus	Illumina MiSeq	SPAdes v. 3.11.1	191x	2238031	59	328367	72726	7	39.5	SRR20789584
D.40	Dog	2019	UK	Cornea	Illumina MiSeq	SPAdes v. 3.11.1	119x	1972417	29	441650	193544	4	39.65	SRR20789583
D.54	Dog	2020	UK	Pin tract swab	Illumina MiSeq	SPAdes v. 3.11.1	210x	2074552	42	245223	115977	6	39.6	SRR20789582
D.56	Dog	2020	UK	Joint fluid	Illumina MiSeq	SPAdes v. 3.11.1	168x	2241102	58	327836	73490	6	39.49	SRR20789581
D.82	Dog	2020	UK	Nose/oropharynx	Illumina MiSeq	SPAdes v. 3.11.1	18x	1969067	49	232846	82353	8	39.64	SRR20789580
D.B700072	Dog	2017	UK	Corneal ulcer	PacBio RS	Not specified	50x	2106614	1	2106614	2106614	1	39.72	LR590625.1
D.FMV2238	Dog	2002	Portugal	Ear canal	Illumina MiSeq	Not specified	68x	2408692	131	107873	55591	16	39.34	2238-02
D.FU129	Dog	2017	Japan	Pus	Illumina MiSeq	CLC Genomics Workbench v. 6.5.3	433x	2028761	37	228999	125448	6	39.52	ASM981173v1
D.FU149	Dog	2019	Japan	Blood	Illumina MiSeq	CLC Genomics Workbench v. 12.0	284x	2108133	74	256361	73653	9	39.49	ASM1276785v1
D.FU29	Dog	2017	Japan	Uterus	Illumina MiSeq	CLC Genomics Workbench v. 6.5.4	457x	2029450	41	227338	118261	7	39.76	ASM1072157v1
D.FU93	Dog	2017	Japan	Pus	Illumina MiSeq	CLC Genomics Workbench v. 6.5.5	373x	2042355	38	239375	117656	6	39.65	ASM1072181v1
D.FU97	Dog	2017	Japan	Pus	Illumina MiSeq	CLC Genomics Workbench v. 6.5.6	614x	2032437	37	438814	114881	5	39.49	ASM1072183v1
D.HL_100	Dog	2018	South Korea	Urine	Illumina MiSeq and MinION	Unicycler v. 0.4.8	170x	2178238	1	2178238	2178238	1	39.68	ASM973855v1
D.HL_77_1	Dog	2018	South Korea	Ear canal	Illumina MiSeq and MinION	Unicycler v. 0.4.8	1691.1x	2265274	2	2261128	2261128	1	39.6	ASM1099391v2
D.HL_77_2	Dog	2018	South Korea	Ear canal	Illumina MiSeq and MinION	Unicycler v. 0.4.8	1222.8x	2157617	2	2152128	2152128	1	39.67	ASM1099384v2
D.HL_98_2	Dog	2018	South Korea	Nasal cavity	Illumina MiSeq and MinION	Unicycler v. 0.4.8	1808.8x	2176257	1	2176257	2176257	1	39.74	ASM1099386v2
H.1361	Human	2017	UK	Blood	Illumina MiSeq	SPAdes v. 3.11.1	19x	2082116	67	187389	70160	11	39.59	SRR20789579
H.1384	Human	2012	UK	Blood	Illumina MiSeq	SPAdes v. 3.11.1	30x	2016358	36	244692	131090	6	39.67	SRR20789578
H.1385	Human	2013	UK	Peripheral catheter	Illumina MiSeq	SPAdes v. 3.11.1	26x	2027329	28	369728	161898	5	39.71	SRR20789577
H.1386	Human	2019	UK	Blood	Illumina MiSeq	SPAdes v. 3.11.1	26x	1951537	56	192906	82327	8	39.63	SRR20789575
H.1408	Human	2020	UK	Blood	Illumina MiSeq	SPAdes v. 3.11.1	36x	2232105	82	265001	63690	10	39.55	SRR20789574
H.1414	Human	2019	UK	Leg swab	Illumina MiSeq	SPAdes v. 3.11.1	26x	1962353	40	267891	135214	5	39.67	SRR20789573
H.1419	Human	2019	UK	Foot swab	Illumina MiSeq	SPAdes v. 3.11.1	25x	1938228	28	229162	177631	5	39.68	SRR20789572
H.1434	Human	2018	UK	Blood	Illumina MiSeq	SPAdes v. 3.11.1	39x	2252712	101	132380	50223	16	39.49	SRR20789571
H.1445	Human	2015	UK	Blood	Illumina MiSeq	SPAdes v. 3.11.1	27x	2139594	51	232533	100899	7	39.59	SRR20789570
H.1462	Human	2019	UK	Blood	Illumina MiSeq	SPAdes v. 3.11.1	49x	2014597	113	189159	36373	17	39.62	SRR20789569
H.1499	Human	2021	UK	Blood	Illumina MiSeq	SPAdes v. 3.11.1	81x	2130800	45	232656	102283	7	39.68	SRR20789568
H.G361	Human	2006	Germany	Vaginal swab	Illumina GAIIx	SPAdes v. June-2009	100x	2045931	62	191491	82228	9	39.58	ASM223493v1
H.OT1	Human	2012	Japan	Blood	Illumina MiSeq	CLC Genomics Workbench v. 6.5.2	427x	2030366	48	243926	137776	6	39.66	ASM654032v2
H.TA4	Human	2016	Japan	Blood	Illumina MiSeq	CLC Genomics Workbench v. 6.5.7	181x	2251539	107	218482	94412	9	39.66	ASM277055v1
NCTC6198	Animal	2018	UK	Not specified	PacBio RS	Not specified	100x	2143748	2	2143748	2143748	1	39.79	42197_B02
S.59	Seal	2011	UK	Lung	Illumina MiSeq	SPAdes v. 3.11.1	117x	2096801	48	227593	126709	7	39.53	SRR20789567
