# Supplementary material for: Streptococcus canis genomic epidemiology reveals the potential for zoonotic transfer
Source: Microb Genom. 2023 Mar 31;9(3):mgen000974. doi: 10.1099/mgen.0.000974 (PMC10132062; doi:10.1099/mgen.0.000974)
Supplement: Supplementary material 3 [file mgen-9-974-s003.xls]

## Sheet: SCM_alleles
Table S2. Scm gene sequence for all 59 S. canis genomes analysed. Each sequence is classified according to the SCM typing scheme developed by Fukushima et al. Two of the scm allelic forms detected have not been included in the Fukushima system and are thus classified as new types (NT). These two SCM new types are distinct allelic variations of the scm gene.
>B.FSLZ3_SCM-1
ATGACTAGAAAAAATACAATTAAGAAGCTTAGCGTTGGAACAGCATCACTGCTTGCCGCGACAACTGTTCTAGGAGCAGCTACCACAACAACTGTAAAGGCAGAAAGTAATAGGGCTGATAGGGCAAGAATGGAAGTCTTATTAAAGTATGTGCCGTATGTTTCTTCTAATTACTGGTACCAGGAAGTACTTAAAAATGATGCACTGCGAGAAGAAGTGCAACGTTTAGAAGATTTAGTTGAATCAGAAGTAAAAGATTACAATGCTCTACTCGACAAGAAAGAATCCGTTGAAAAGCAGCTTAAGAGCACAGAGGACAGCTTAGAAGTAACTGAAAAAGCTAACAAAGGTCTTACTAAAGAAAGAGATCTTTTAACAGATTTTTTAGAAACCACCAAA…
>B.NCTC12191_SCM-1
ATGACTAGAAAAAATACAATTAAGAAGCTTAGCGTTGGAACAGCATCACTGCTTGCCGCGACAACTGTTCTAGGAGCAGCTACCACAACAACTGTAAAGGCAGAAAGTAATAGGGCTGATAGGGCAAGAATGGAAGTCTTATTAAAGTATGTGCCGTATGTTTCTTCTAATTACTGGTACCAGGAAGTACTTAAAAATGATGCACTGCGAGAAGAAGTGCAACGTTTAGAAGATTTAGTTGAATCAGAAGTAAAAGATTACAATGCTCTACTCGACAAGAAAGAATCCGTTGAAAAGCAGCTTAAGAGCACAGAGGACAGCTTAGAAGTAACTGAAAAAGCTAACAAAGGTCTTACTAAAGAAAGAGATCTTTTAACAGATTTTTTAGAAACCACCAAA…
>C.1085_SCM-1
ATGACTAGAAAAAATACAATTAAGAAGCTTAGCGTTGGAACAGCATCACTGCTTGCCGCGACAACTGTTCTAGGAGCAGCTACCACAACAACTGTAAAGGCAGAAAGTAATAGGGCTGATAGGGCAAGAATGGAAGTCTTATTAAAGTATGTGCCGTATGTTTCTTCTAATTACTGGTACCAGGAAGTACTTAAAAATGATGCACTGCGAGAAGAAGTGCAACGTTTAGAAGATTTAGTTGAATCAGAAGTAAAAGATTACAATGCTCTACTCGACAAGAAAGAATCCGTTGAAAAGCAGCTTAAGAGAACAGAGGACAGCTTAGAAGTAACTGAAAAAGCTAACAAAGGTCTTACTAAAGAAAGAGATCTTTTAACAGATTCTTTAGAAACCACCAAA…
>C.2080_SCM-1
ATGACTAGAAAAAATACAATTAAGAAGCTTAGCGTTGGAACAGCATCACTGCTTGCCGCGACAACTGTTCTAGGAGCAGCTACCACAACAACTGTAAAGGCAGAAAGTAATAGGGCTGATAGGGCAAGAATGGAAGTCTTATTAAAGTATGTGCCGTATGTTTCTTCTAATTACTGGTACCAGGAAGTACTTAAAAATGATGCACTGCGAGAAGAAGTGCAACGTTTAGAAGATTTAGTTGAATCAGAAGTAAAAGATTACAATGCTCTACTCGACAAGAAAGAATCCGTTGAAAAGCAGCTTAAGAGCACAGAGGACAGCTTAGAAGTAACTGAAAAAGCTAACAAAGGTCTTACTAAAGAAAGAGATCTTTTAACAGATTTTTTAGAAACCACCAAA…
>C.280_SCM-NT
ATGACTAGAGAAAATACAAATAAACACTATTCGCTTAGAAAATTAAAAAAAGGTACTGCGTCAGTAGCAGTAGCTTTGAGTGTTTTAGGAGCAGGACTAGCAAGTCAAACAGAAGTTAAGGCGGAAGCATCTAGAGAAGTAACTAATGAGTTGGTTACGAAGATGTGGAAAAGTAAATTTGATGAGGCTAAACTTCAGAATGAAAAATTAAAAAGTGACAATGACAGTCTAAAAGAAACACTTGAAGGTTATGTTGGTACTATTCAAGCGTCAAGCCGCAGAGCTAGTGAGTTATCTGCTCAGAATAAAGCGCTTCAAGCAGAAGCAGAAGCAGCTGCTCAAAAAGCTTTGGATGCACTTAACAATAAAAACGCGCAAATCGCAAAATTGGTAAATGAC…
>C.284_SCM-8
ATGACTAGAAAAAATACAATTAAGAAGCTTAGCGTTGGAACAGCATCACTGCTTGCTGCGACAACTGTTCTAGGAGCAGGATTTACAGCTCAAGCAGAAGTTAGGGCGGTTGATGTTGAAGCTATCAGGAAACAAGCTGAACGTGAAGTTTTATCAAGGTACCATGTTGTATCTGGATATTATTTGCGAGCACAGTATGACCGTGAAAAACAACTTGAGAGAGATAACAAATCACTTCGTGTAACAGTTCAGGAGTTGGACTCTTTGCTACAAGAAGAGGTTGATGATTATAATAAACTAGCTGATCATGCTAGTGTGATTAAAAAAGAGCTAGATCTTACTGCTGACTCTCTTCGTGCAACGGAAAAAGCTAACAAAGACCTTACTAAAGAGAAAAAA…
>C.63_SCM-1
ATGACTAGAAAAAATACAATTAAGAAGCTTAGCGTTGGAACAGCATCACTGCTTGCCGCGACAACTGTTCTAGGAGCAGCTACCACAACAACTGTAAAGGCAGAAAGTAATAGGGCTGATAGGGCAAGAATGGAAGTCTTATTAAAGTATGTGCCGTATGTTTCTTCTAATTACTGGTACCAGGAAGTACTTAAAAATGATGCACTGCGAGAAGAAGTGCAACGTTTAGAAGATTTAGTTGAATCAGAAGTAAAAGATTACAATGCTCTACTCGACAAGAAAGAATCCGTTGAAAAGCAGCTTAAGAGAACAGAGGACAGCTTAGAAGTAACTGAAAAAGCTAACAAAGGTCTTACTAAAGAAAGAGATCTTTTAACAGATTCTTTAGAAACCACCAAA…
>C.70_SCM-8
ATGACTAGAAAAAATACAATTAAGAAGCTTAGCGTTGGAACAGCATCACTGCTTGCTGCGACAACTGTTCTAGGAGCAGGATTTACAGCTCAAGCAGAAGTTAGGGCGGTTGATGTTGAAGCTATCAGGAAACAAGCTGAACGTGAAGTTTTATCAAGGTACCATGTTGTATCTGGATATTATTTGCGAGCACAGTATGACCGTGAAAAACAACTTGAGAGAGATAACAAATCACTTCGTGTAACAGTTCAGGAGTTGGACTCTTTGCTACAAGAAGAGGTTGATGATTATAATAAACTAGCTGATCATGCTAGTGTGATTAAAAAAGAGCTAGATCTTACTGCTGACTCTCTTCGTGCAACGGAAAAAGCTAACAAAGACCTTACTAAAGAGAAAAAA…
>C.FU1_SCM-11
ATGACTAGAGAAAATACTAATAAGCACTATTCACTTAGAAAATTAAAAAAAGGTACTGCATCAGTAGCAGTAGCTTTGAGTATCTTAGGAGCAGGACTAGCAAGTCAAACAGAAGTTAAGGCTAGCTCTCTTGCTGAAGAAGGACAGCAACTTTTCAGTGAATTAGTTGAAGAAAGTAACACTTTAGCAACTGTTTTAGATAAAACTGTAGAAGAAAAAATTAAGTCAGATAATGATCACAAAAAACAAATTGGTGAACTTAAAGAATCATTAGAACAAATGGCTTCAACTCTTAGCCAATCAAGCCAGAGAGTTAGTCAAGTAACAAATGAAAATAATAATCTAAAAGCTGAAGCAGCTCGAAAAGAGCAAGAAAATCTAGAAGCTTTAAACAACAAA…
>C.FU53_SCM-10
ATGACCAGAAAAAATACCAATAAGCAGTATTCGCTTAGAAAATTAAAAAAAGGTACTGCATCAGTAGCAGTAGCTTTGTGTGTCCTAGGGGCAGGATTAACAAACCAGACCGAAGTTAAGGCGCAGGGTGTAGGCCGCTTTAATGAAGACCAAATTAGAGAAGCTCGTGATAAAGTGTTGAAAGAAATGTTCGATGACTATACTGGAGCAACCTCTAAATATAACACAAATGGGTATAAACGAAAAACTCCTACTGAGTTGAGTAACTTAATGCAGGGTATGTATAGGGACTTGTTAGCGAAGAAGGAAGAATTATCTTTCTTAAACGATGTACTTTCTAAAACAATCGATAAAAAAATTGAATCAGATAATGCTAATAAACAGAGAATTGGTCAATTA…
>C.FU6_SCM-1
ATGACTAGAAAAAATACAATTAAGAAGCTTAGCGTTGGAACAGCATCACTGCTTGCCGCGACAACTGTTCTAGGAGCAGCTACCACAACAACTGTAAAGGCAGAAAGTAATAGGGCTGATAGGGCAAGAATGGAAGTCTTATTAAAGTATGTGCCGTATGTTTCTTCTAATTACTGGTACCAGGAAGTACTTAAAAATGATGCACTGCGAGAAGAAGTGCAACGTTTAGAAGATTTAGTTGAATCAGAAGTAAAAGATTACAATGCTCTACTCGACAAGAAAGAATCCGTTGAAAAGCAGCTTAAGAGAACAGAGGACAGATTAGAAGTAACTGAAAAAGCTAACAAAGGTCTTACTAAAGAAAGAGATCTTTTAACAGATTTTTTAGAAACCACCAAA…
>D.1069_SCM-NT
ATGACTAGAAAAAATACAATTAAGAAGCTTAGCGTTGGAACAGCATCACTGCTTGCTGCGACAACTGTTCTAGGAGCAGCTACCACAACAACTGTAAAGGCGGATAACAGCACAGTTGATCGTGCACGTCGCGAAGCTACAATGGAAGTGTTATTAGGAACTAGGATACCTGCACTATACTGGAAACTGAGTTATGATGAAAATAAACGCCTTCGTTCGGAAGTTCAGGAACTTGAAAAACTTCTCTATAAAGAAGTTGATGATTACAATGCTCTACTAGACCAGAAAAAAACCGTTGAAAAGTGGCTTGACAGAACAGAGGATAGTTTAAGAGTAACGGAAAAAGCAAATCGAGACTTAACTAAAGAAAAAAATCTGTTAACAGATTCTTTAGAAACC…
>D.1070_SCM-9
ATGACTAGAAAAAATACAATTAAGAAGCTTAGCGTTGGAACAGCATCACTGCTTGCTGCGACAACTGTTCTAGGAGCAGCTAACACAACAACTGTAAAGGCTGAACACAGCAGAGTTACTGAGGCCAGAGAATCAATTTTAGGACCTTATTGGAGTCCTTATAGCTTATGGTATCGAGAAGTACTAAAAAATGATGACCTTCGAGCAGAAGTGAAACGTTTAGAAGATTTGGTTGAATCAGAAGTAAAAGATTACAATGCTCTACTTGACAAGAAAGAATCCGTTGAAAAGCAGCTTAAGAGAACAGAGGACAGCTTAGAAGTAACGGAAAAAGCTAACAAAGGCCTTACTAAAGAAAGAGATCTTTTAACAGATTCTTTAGAAACCACCAAAAAAGCT…
>D.1071_SCM-6
ATGACTAGAAAAAATACAATTAAGAAACTTAGCGTTGGAACAGCATCACTGCTTGCTGCGACAACTGTTCTAGGAGCAGCTACCACAACAACTGTAAAGGCAGAGAACGAAAGATATTTAAGAGCTAAGAGGGAAGTTTTGTCAACTTATAATGTGTCGTTGCCTGCTTGGTGGTGGTACAACATGTATCATGAAAATAACAATTTACGCTCAGAAGTTAAGGATCTTAATGATTTGATTCTTAAAGAGGTTAAAGAATATAATGATTTAGTCGGCGAGAAAGAATCCGTTGAAAAAGAACTGTATCTTACTATCGACTCTCTTCGTGAAACGGAAAAAGCTAACAAAGGTCTTACTAAAGAAAGAGATCTTTTAACAGATTCTTTAGAAACCACCAAA…
>D.1080_SCM-2
ATGACTAGAAAAAATACAATTAAGAAGCTTAGCGTTGGAACAGCATCACTGCTTGCTGCGACAACTGTTCTAGGAGCAGCTACCACAACAACTGTGAAGGCGGCTGAACATGAAAGCGTCACAAGAGCAAGAAGACAAGTGTTGTTAAATGCCGGACCTTTTGCTACTCAATGGTATTATACATATCTGCAGAATCGTCAACTTCAGGCAACTGTAAAGCAGCTAGAAGAACTAGTTCAGCAAGAAGTTGATGATTACAATGCTCTACTCGACCAGAAAAAAACCGTTGAAAAAGAACTAAATCTTACTGCTGACTCTCTTCATGCAACGGAAAAAGCTAACAAAGACTTAACTAAAGAAAAAAATCTGTTAACAGATTCTTTAGAAACCACCCAAAAA…
>D.1084_SCM-9
ATGACTAGAAAAAATACAATTAAGAAGCTTAGCGTTGGAACAGCATCACTGCTTGCTGCGACAACTGTTCTAGGAGCAGCTAACACAACAACTGTAAAGGCTGAACACAGCAGAGTTACTGAGGCCAGAGAATCAATTTTAGGACCTTATTGGAGTCCTTATAGCTTATGGTATCGAGAAGTACTAAAAAATGATGACCTTCGAGCAGAAGTGAAACGTTTAGAAGATTTGGTTGAATCAGAAGTAAAAGATTACAATGCTCTACTTGACAAGAAAGAATCCGTTGAAAAGCAGCTTAAGAGAACAGAGGACAGCTTAGAAGTAACGGAAAAAGCTAACAAAGGCCTTACTAAAGAAAGAGATCTTTTAACAGATTCTTTAGAAACCACCAAAAAAGCT…
>D.1098_SCM-10
ATGACTAGAAAAAATACCAATAAGCAGTATTCGCTTAGAAAATTAAAAAAAGGTACTGCATCAGTAGCAGTAGCTTTGTGTGTCCTAGGGGCAGGATTAACAAACCAGACCGAAGTTAAGGCGCAGGGTGTAGGCCGCTTTAATGAAGACCAAATTAGAGAAGCTCGTGATAAAGTGTTGAAAGAAATGTTCGATGACTATACTGGAGCAACCTCTAAATATAACACAAATGGGTATAAACGAAAAACTCCTACTGAGTTGAGTAACTTAATGCAGGGTATGTATAGGGACTTGTTAGCGAAGAAGGAAGAATTATCTTTCTTAAACGATGTACTTTCTAAAACAATCGATAAAAAAATTGAATCAGATAATGCTAATAAACAGAGAATTGGTCAATTA…
>D.1099_SCM-2
ATGACTAGAAAAAATACAATTAAGAAGCTTAGCGTTGGAACAGCATCACTGCTTGCTGCGACAACTGTTCTAGGAGCAGCTACCACAACAACTGTGAAGGCGGCTGAACATGAAAGCGTCACAAGAGCAAGAAGACAAGTGTTGTTAAATGCCGGACCTTTTGCTACTCAATGGTATTATACATATCTGCAGAATCGTCAACTTCAGGCAACTGTAAAGCAGCTAGAAGAACTAGTTCAGCAAGAAGTTGATGATTACAATGCTCTACTCGACCAGAAAAAAACCGTTGAAAAAGAACTAAATCTTACTGCTGACTCTCTTCATGCAACGGAAAAAGCTAACAAAGACTTAACTAAAGAAAAAAATCTGTTAACAGATTCTTTAGAAACCACCCAAAAA…
>D.2060_SCM-13
ATGACTAGAGAAAATACAAATAAACACTATTCGCTTAGAAAATTAAAAAAAGGCACTGCATCAGTAGCAGTAGCTTTGAGTGTCTTAGGAGCAGGACTAGCAAGTCAAACAGAAGTTAAGGCTAACGGGGAAGCTAGAGATGTTACTGCTGAACTGCCTGCAGCAATGTGGAAAACGAAATACACTAATGAATTAAAGAAATCAACGGAGCTAGAGGAAGCATATAAAGCTCAAGAAGAAACTTTATTAGGAATTTTGAGAGATCATTCAAATCTATTTAAGGAAAAACAAAAAGAATTAAACGATATTAGTAGTCAGCTTGAGTTTAAAAACGCACAAATCGCAAAATTGGTAAATGACAATGATGGTTTAAAAGAAGCTATCGAAGGTTATGTTGAC…
>D.2067_SCM-1
ATGACTAGAAAAAATACAATTAAGAAGCTTAGCGTTGGAACAGCATCACTGCTTGCCGCGACAACTGTTCTAGGAGCAGCTACCACAACAACTGTAAAGGCAGAAAGTAATAGGGCTGATAGGGCAAGAATGGAAGTCTTATTAAAGTATCTGCCGTATGTTTCTTCTAATTACTGGTACCAGGAAGTACTTAAAAATGATGCACTGCGAGAAGAAGTGCAACGTTTAGAAGATTTAGTTGAATCAGAAGTAAAAGATTACAATGCTCTACTCGACAAGAAAGAATCCGTTGAAAAGCAGCTTAAGAGAACAGAGGACAGCTTAGAAGTAACTGAAAAAGCTAACAAAGGTCTTACTAAAGAAAGAGATCTTTTAACAGATTCTTTAGAAACCACCAAA…
>D.2079_SCM-13
ATGACTAGAGAAAATACAAATAAACACTATTCGCTTAGAAAATTAAAAAAAGGCACTGCATCAGTAGCAGTAGCTTTGAGTGTCTTAGGAGCAGGACTAGCAAGTCAAACAGAAGTTAAGGCTAACGGGGAAGCTAGAGATGTTACTGCTGAACTGCCTGCAGCAATGTGGAAAACGAAATACACTAATGAATTAAAGAAATCAACGGAGCTAGAGGAAGCATATAAAGCTCAAGAAGAAACTTTATTAGGAATTTTGAGAGATCATTCAAATCTATTTAAGGAAAAACAAAAAGAATTAAACGATATTAGTAGTCAGCTTGAGTTTAAAAACGCACAAATCGCAAAATTGGTAAATGACAATGATGGTTTAAAAGAAGCTATCGAAGGTTATGTTGAC…
>D.2088_SCM-1
ATGACTAGAAAAAATACAATTAAGAAGCTTAGCGTTGGAACAGCATCACTGCTTGCCGCGACAACTGTTCTAGGAGCAGCTACCACAACAACTGTAAAGGCAGAAAGTAATAGGGCTGATAGGGCAAGAATGGAAGTCTTATTAAAGTATGTGCCGTATGTTTCTTCTAATTACTGGTACCAGGAAGTACTTAAAAATGATGCACTGCGAGAAGAAGTGCAACGTTTAGAAGATTTAGTTGAATCAGAAGTAAAAGATTACAATGCTCTACTCGACAAGAAAGAATCCGTTGAAAAGCAGCTTAAGAGAACAGAGGACAGCTTAGAAGTAACTGAAAAAGCTAACAAAGGTCTTACTAAAGAAAGAGATCTTTTAACAGATTCTTTAGAAACCACCAAA…
>D.2110_SCM-4
ATGACTAGAAAAAATACAATTAAGAAGCTTAGCGTTGGAACAGCATCACTGCTTGCTGCGACAACTGTCCTAGGAGCAGCTACCACAACAACTGTAAAGGCTGAACACAACAGAGTTACTGAGGCCAGAGCATCAGTTTTAAGAAATTCTTGGGTTCCTTCTAGCTTCTGGTATCGAGAAGTACTAAAAAATGATAATCTTCGAAAAGAAGTGAAATATTTAGAAGATTTGGTTAGATCAGAAGTTGAAGATTATAATAAACTAGTTGGTCATACTGATATGATTGAAAAAGAGTTACGTCTCACAACGGACTCTCTTCGTGTGACGGAGCAAGCTAATAAAGGTCTTACTAAGGAAAAAAGTCTTTTAACAGATTCTTTAGAAACAACTAAAAAAGCT…
>D.257_SCM-1
ATGACTAGAAAAAATACAATTAAGAAGCTTAGCGTTGGAACAGCATCACTGCTTGCCGCGACAACTGTTCTAGGAGCAGCTACCACAACAACTGTAAAGGCAGAAAGTAATAGGGCTGATAGGGCAAGAATGGAAGTCTTATTAAAGTATGTGCCGTATGTTTCTTCTAATTACTGGTACCAGGAAGTACTTAAAAATGATGCACTGCGAGAAGAAGTGCAACGTTTAGAAGATTTAGTTGAATCAGAAGTAAAAGATTACAATGCTCTACTCGACAAGAAAGAATCCGTTGAAAAGCAGCTTAAGAGAACAGAGGACAGCTTAGAAGTAACTGAAAAAGCTAACAAAGGTCTTACTAAAGAAAGAGATCTTTTAACAGATTCTTTAGAAACCACCAAA…
>D.262_SCM-15
ATGACTAGAGAAAATACAAATAAACACTATTCGCTTAGAAAATTAAAAAAAGGCACTGCATCAGTAGCAGTAGCTTTGAGTGTCTTAGGAGCAGGACTAGCAAGTCAAACAGAAGTTAAGGCGGAAGCACCTAGGGAAGTTACAGAAGAACTTGTAAATAGTAATCCTGTCTTACTAAATAAAAGGATTAATAAACTACAAGAAGACTTAGCAAATAAAGAGCAAGAGAGTAAAGAAACTATCGATACTCTTAACAAAATCTTGGACGAGACAGTAAAGGATAAAATTGCAAAAGAGCAAGAGAGTAAAGAAACTATTGGTACTCTTAACAAAATCTTGGACGAGACAGTAAAGGATAAAATTGCAAAAGAGCAAGAGAGTAAAGAAACTATTGGTACT…
>D.266_SCM-14
ATGACTAGAAAAAATACCAATAAGCAGTATTCGCTTAGAAAATTAAAAAAAGGTACTGCATCAGTAGCAGTAGCTTTGAGTGTCTTAGGAGCAGGACTAGCAAGCCATCATACGGTACAGGCTTCCGAAGATATTACGAAAATGATGCCTATTTTAAGTGGTGTAGGAAGTGCAATTGATTCTGACATTTCTGCGGATACGCTTGCTAAGAATATGACGAAACCGGAAGCGATTGAAAAAACTATTCAAGTGGGCAGAGAGTATAAGCAAGGTTTATACGACCAATTAGTAAGGAATAAAAAGCTTGAAGAAGATCTTAGGATTAAAGGCCTACTTGCAGATGCAGCTTCTCTAAGGGCGAAGTCTGCTGAAAGAGAACTTCAAGAATTAGAAGTTGAG…
>D.33_SCM-1
ATGACTAGAAAAAATACAATTAAGAAGCTTAGCGTTGGAACAGCATCACTGCTTGCCGCGACAACTGTTCTAGGAGCAGCTACCACAACAACTGTAAAGGCAGAAAGTAATAGGGCTGATAGGGCAAGAATGGAAGTCTTATTAAAGTATGTGCCGTATGTTTCTTCTAATTACTGGTACCAGGAAGTACTTAAAAATGATGCACTGCGAGAAGAAGTGCAACGTTTAGAAGATTTAGTTGAATCAGAAGTAAAAGATTACAATGCTCTACTCGACAAGAAAGAATCCGTTGAAAAGCAGCTTAAGAGAACAGAGGACAGCTTAGAAGTAACTGAAAAAGCTAACAAAGGTCTTACTAAAGAAAGAGATCTTTTAACAGATTCTTTAGAAACCACCAAA…
>D.35_SCM-1
ATGACTAGAAAAAATACAATTAAGAAGCTTAGCGTTGGAACAGCATCACTGCTTGCCGCGACAACTGTTCTAGGAGCAGCTACCACAACAACTGTAAAGGCAGAAAGTAATAGGGCTGATAGGGCAAGAATGGAAGTCTTATTAAAGTATGTGCCGTATGTTTCTTCTAATTACTGGTACCAGGAAGTACTTAAAAATGATGCACTGCGAGAAGAAGTGCAACGTTTAGAAGATTTAGTTGAATCAGAAGTAAAAGATTACAATGCTCTACTCGACAAGAAAGAATCCGTTGAAAAGCAGCTTAAGAGAACAGAGGACAGCTTAGAAGTAACTGAAAAAGCTAACAAAGGTCTTACTAAAGAAAGAGATCTTTTAACAGATTCTTTAGAAACCACCAAA…
>D.40_SCM-9
ATGACTAGAAAAAATACAATTAAGAAGCTTAGCGTTGGAACAGCATCACTGCTTGCTGCGACAACTGTTCTAGGAGCAGCTAACACAACAACTGTAAAGGCTGAACACAGCAGAGTTACTGAGGCCAGAGAATCAATTTTAGGACCTTATTGGAGTCCTTATAGCTTATGGTATCGAGAAGTACTAAAAAATGATGACCTTCGAGCAGAAGTGAAACGTTTAGAAGATTTGGTTGAATCAGAAGTAAAAGATTACAATGCTCTACTTGACAAGAAAGAATCCGTTGAAAAGCAGCTTAAGAGAACAGAGGACAGCTTAGAAGTAACGGAAAAAGCTAACAAAGGCCTTACTAAAGAAAGAGATCTTTTAACAGATTCTTTAGAAACCACCAAAAAAGCT…
>D.54_SCM-2
ATGACTAGAAAAAATACAATTAAGAAGCTTAGCGTTGGAACAGCATCACTGCTTGCTGCGACAACTGTTCTAGGAGCAGCTACCACAACAACTGTGAAGGCGGCTGAACATGAAAGCGTCACAAGAGCAAGAAGACAAGTGTTGTTAAATGCCGGACCTTTTGCTACTCAATGGTATTATACATATCTGCAGAATCGTCAACTTCAGGCAACTGTAAAGCAGCTAGAAGAACTAGTTCAGCAAGAAGTTGATGATTACAATGCTCTACTCGACCAGAAAAAAACCGTTGAAAAAGAACTAAATCTTACTGCTGACTCTCTTCATGCAACGGAAAAAGCTAACAAAGACTTAACTAAAGAAAAAAATCTGTTAACAGATTCTTTAGAAACCACCCAAAAA…
>D.56_SCM-1
ATGACTAGAAAAAATACAATTAAGAAGCTTAGCGTTGGAACAGCATCACTGCTTGCCGCGACAACTGTTCTAGGAGCAGCTACCACAACAACTGTAAAGGCAGAAAGTAATAGGGCTGATAGGGCAAGAATGGAAGTCTTATTAAAGTATGTGCCGTATGTTTCTTCTAATTACTGGTACCAGGAAGTACTTAAAAATGATGCACTGCGAGAAGAAGTGCAACGTTTAGAAGATTTAGTTGAATCAGAAGTAAAAGATTACAATGCTCTACTCGACAAGAAAGAATCCGTTGAAAAGCAGCTTAAGAGAACAGAGGACAGCTTAGAAGTAACTGAAAAAGCTAACAAAGGTCTTACTAAAGAAAGAGATCTTTTAACAGATTCTTTAGAAACCACCAAA…
>D.82_SCM-9
ATGACTAGAAAAAATACAATTAAGAAGCTTAGCGTTGGAACAGCATCACTGCTTGCTGCGACAACTGTTCTAGGAGCAGCTAACACAACAACTGTAAAGGCTGAACACAGCAGAGTTACTGAGGCCAGAGAATCAATTTTAGGACCTTATTGGAGTCCTTATAGCTTATGGTATCGAGAAGTACTAAAAAATGATGACCTTCGAGCAGAAGTGAAACGTTTAGAAGATTTGGTTGAATCAGAAGTAAAAGATTACAATGCTCTACTTGACAAGAAAGAATCCGTTGAAAAGCAGCTTAAGAGAACAGAGGACAGCTTAGAAGTAACGGAAAAAGCTAACAAAGGCCTTACTAAAGAAAGAGATCTTTTAACAGATTCTTTAGAAACCACCAAAAAAGCT…
>D.B700072_SCM-4
ATGACTAGAAAAAATACAATTAAGAAGCTTAGCGTTGGAACAGCATCACTGCTTGCTGCGACAACTGTCCTAGGAGCAGCTACCACAACAACTGTAAAGGCTGAACACAACAGAGTTACTGAGGCCAGAGCATCAGTTTTAAGAAATTCTTGGGTTCCTTCTAGCTTCTGGTATCGAGAAGTACTAAAAAATGATAATCTTCGAAAAGAAGTGAAATATTTAGAAGATTTGGTTAGATCAGAAGTTGAAGATTATAATAAACTAGTTGGTCATACTGATATGATTGAAAAAGAGTTACGTCTCACAACGGACTCTCTTCGTGTGACGGAGCAAGCTAATAAAGGTCTTACTAAGGAAAAAAGTCTTTTAACAGATTCTTTAGAAACAACTAAAAAAGCT…
>D.FMV2238_SCM-15
ATGACTAGAGAAAATACAAATAAACACTATTCGCTTAGAAAATTAAAAAAAGGCACTGCATCAGTAGCAGTAGCTTTGAGTGTCTTAGGAGCAGGACTAGCAAGTCAAACAGAAGTTAAGGCGGAAGCACCTAGGGAAGTTACAGAAGAACTTGTAAATAGTAATCCTGTCTTACTAAATAAAAGGATTAATAAACTACAAGAAGACTTAGCAAATAAAGAGCAAGAGAGTAAAGAAACTATCGATACTCTTAACAAAATCTTGGACGAGACAGTAAAGGATAAAATTGCAAAAGAGCAAGAGAGTAAAGAAACTATTGGTACTCTTAACAAAATCTTGGACGAGACAGTAAAGGATAAAATTGCAAAAGAGCAAGAGAGTAAAGAAACTATTGGTACT…
>D.FU129_SCM-10
ATGACTAGAAAAAATACCAATAAGCAGTATTCGCTTAGAAAATTAAAAAAAGGTACTGCATCAGTAGCAGTAGCTTTGTGTGTCCTAGGGGCAGGATTAACAAACCAGACCGAAGTTAAGGCGCAGGGTGTAGGCCGCTTTAATGAAGACCAAATTAGAGAAGCTCGTGATAAAGTGTTGAAAGAAATGTTCGATGACTATACTGGAGCAACCTCTAAATATAACACAAATGGGTATAAACGAAAAACTCCTACTGAGTTGAGTAACTTAATGCAGGGTATGTATAGGGACTTGTTAGCGAAGAAGGAAGAATTATCTTTCTTAAACGATGTACTTTCTAAAACAATCGATAAAAAAATTGAATCAGATAATGCTAATAAACAGAGAATTGGTCAATTA…
>D.FU149_SCM-1
ATGACTAGAAAAAATACAATTAAGAAGCTTAGCGTTGGAACAGCATCACTGCTTGCCGCGACAACTGTTCTAGGAGCAGCTACCACAACAACTGTAAAGGCAGAAAGTAATAGGGCTGATAGGGCAAGAATGGAAGTCTTATTAAAGTATGTGCCGTATGTTTCTTCTAATTACTGGTACCAGGAAGTACTTAAAAATGATGCACTGCGAGAAGAAGTGCAACGTTTAGAAGATTTAGTTGAATCAGAAGTAAAAGATTACAATGCTCTACTCGACAAGAAAGAATCCGTTGAAAAGCAGCTTAAGAGAACAGAGGACAGCTTAGAAGTAACTGAAAAAGCTAACAAAGGTCTTACTAAAGAAAGAGATCTTTTAACAGATTCTTTAGAAACCACCAAA…
>D.FU29_SCM-5
ATGACTAGAAAAAATACAATTAAGAAGCTTAGCGTTGGAACAGCATCACTGCTTGCTGCGACAACTGTTCTAGGAGCAGCTACCACAACAACTGTGAAGGCAGAAGAAAGTAGAAGTAATGGAGCTGATAGGGTAAGAAGATCAATTTTATTACGTACAAATGTAACCCTTCCTACATGGATGTGGTACAGCATGTATAGTGAAAATACCAATTTACGCTCAGAAGTTAAGGATCTTAATGATTTGATTCTTAAAGAAGTTAAAGATTATAATGATCTAGTCGGCAAGAAGGAATCCGTTGAAAAGCAGCTTAAGAGAACAGAGGACAGCTTAGAAGTAACTGAAAAAGCTAATAAAGACCTTACTAAAGAGAAAAAACTTTTAACAGATTCTTTAGAA…
>D.FU93_SCM-10
ATGACTAGAAAAAATACCAATAAGCAGTATTCGCTTAGAAAATTAAAAAAAGGTACTGCATCAGTAGCAGTAGCTTTGTGTGTCCTAGGGGCAGGATTAACAAACCAGACCGAAGTTAAGGCGCAGGGTGTAGGCCGCTTTAATGAAGACCAAATTAGAGAAGCTCGTGATAAAGTGTTGAAAGAAATGTTCGATGACTATACTGGAGCAACCTCTAAATATAACACAAATGGGTATAAACGAAAAACTCCTACTGAGTTGAGTAACTTAATGCAGGGTATGTATAGGGACTTGTTAGCGAAGAAGGAAGAATTATCTTTCTTAAACGATGTACTTTCTAAAACAATCGATAAAAAAATTGAATCAGATAATGCTAATAAACAGAGAATTGGTCAATTA…
>D.FU97_SCM-4
ATGACTAGAAAAAATACAATTAAGAAGCTTAGCGTTGGAACAGCATCACTGCTTGCTGCGACAACTGTCCTAGGAGCAGCTACCACAACAACTGTAAAGGCTGAACACAACAGAGTTACTGAGGCCAGAGCATCAGTTTTAAGAAATTCTTGGGTTCCTTCTAGCTTCTGGTATCGAGAAGTACTAAAAAATGATAATCTTCGAAAAGAAGTGAAATATTTAGAAGATTTGGTTAGATCAGAAGTTGAAGATTATAATAAACTAGTTGGTCATACTGATATGATTGAAAAAGAGTTACGTCTCACAACGGACTCTCTTCGTGTGACGGAGCAAGCTAATAAAGGTCTTACTAAGGAAAAAAGTCTTTTAACAGATTCTTTAGAAACAACTAAAAAAGCT…
>D.HL_100_SCM-4
ATGACTAGAAAAAATACAATTAAGAAGCTTAGCGTTGGAACAGCATCACTGCTTGCTGCGACAACTGTCCTAGGAGCAGCTACCACAACAACTGTAAAGGCTGAACACAACAGAGTTACTGAGGCCAGAGCATCAGTTTTAAGAAATTCTTGGGTTCCTTCTAGCTTCTGGTATCGAGAAGTACTAAAAAATGATAATCTTCGAAAAGAAGTGAAATATTTAGAAGATTTGGTTAGATCAGAAGTTGAAGATTATAATAAACTAGTTGGTCATACTGATATGATTGAAAAAGAGTTACGTCTCACAACGGACTCTCTTCGTGTGACGGAGCAAGCTAATAAAGGTCTTACTAAGGAAAAAAGTCTTTTAACAGATTCTTTAGAAACAACTAAAAAAGCT…
>D.HL_77_1_SCM-15
ATGACTAGAGAAAATACAAATAAACACTATTCGCTTAGAAAATTAAAAAAAGGCACTGCATCAGTAGCAGTAGCTTTGAGTGTCTTAGGAGCAGGACTAGCAAGTCAAACAGAAGTTAAGGCGGAAGCACCTAGGGAAGTTACAGAAGAACTTGTAAATAGTAATCCTGTCTTACTAAATAAAAGGATTAATAAACTACAAGAAGACTTAGCAAATAAAGAGCAAGAGAGTAAAGAAACTATCGATACTCTTAACAAAATCTTGGACGAGACAGTAAAGGATAAAATTGCAAAAGAGCAAGAGAGTAAAGAAACTATTGGTACTCTTAACAAAATCTTGGACGAGACAGTAAAGGATAAAATTGCAAAAGAGCAAGAGAGTAAAGAAACTATTGGTACT…
>D.HL_77_2_SCM-2
ATGACTAGAAAAAATACAATTAAGAAGCTTAGCGTTGGAACAGCATCACTGCTTGCTGCGACAACTGTTCTAGGAGCAGCTACCACAACAACTGTGAAGGCGGCTGAACATGAAAGCGTCACAAGAGCAAGAAGACAAGTGTTGTTAAATGCCGGACCTTTTGCTACTCAATGGTATTATACATATCTGCAGAATCGTCAACTTCAGGCAACTGTAAAGCAGCTAGAAGAACTAGTTCAGCAAGAAGTTGATGATTACAATACTCTACTCGACCAGAAAAAAACCGTTGAAAAAGAACTAAATCTTACTGCTGACTCTCTTCATGCAACGGAAAAAGCTAACAAAGACTTAACTAAAGAAAAAAATCTGTTAACAGATTCTTTAGAAACCACCCAAAAA…
>D.HL_98_2_SCM-10
ATGACTAGAAAAAATACCAATAAGCAGTATTCGCTTAGAAAATTAAAAAAAGGTACTGCATCAGTAGCAGTAGCTTTGTGTGTCCTAGGGGCAGGATTAACAAACCAGACCGAAGTTAAGGCGCAGGGTGTAGGCCGCTTTAATGAAGACCAAATTAGAGAAGCTCGTGATAAAGTGTTGAAAGAAATGTTCGATGACTATACTGGAGCAACCTCTAAATATAACACAAATGGGTATAAACGAAAAACTCCTACTGAGTTGAGTAACTTAATGCAGGGTATGTATAGGGACTTGTTAGCGAAGAAGGAAGAATTATCTTTCTTAAACGATGTACTTTCTAAAACAATCGATAAAAAAATTGAATCAGATAATGCTAATAAACAGAGAATTGGTCAATTA…
>H.1361_SCM-4
ATGACTAGAAAAAATACAATTAAGAAGCTTAGCGTTGGAACAGCATCACTGCTTGCTGCGACAACTGTCCTAGGAGCAGCTACCACAACAACTGTAAAGGCTGAACACAACAGAGTTACTGAGGCCAGAGCATCAGTTTTAAGAAATTCTTGGGTTCCTTCTAGCTTCTGGTATCGAGAAGTACTAAAAAATGATAATCTTCGAAAAGAAGTGAAATATTTAGAAGATTTGGTTAGATCAGAAGTTGAAGATTATAATAAACTAGTTGGTCATACTGATATGATTGAAAAAGAGTTACGTCTCACAACGGACTCTCTTCGTGTGACGGAGCAAGCTAATAAAGGTCTTACTAAGGAAAAAAGTCTTTTAACAGATTCTTTAGAAACAACTAAAAAAGCT…
>H.1384_SCM-2
ATGACTAGAAAAAATACAATTAAGAAGCTTAGCGTTGGAACAGCATCACTGCTTGCTGCGACAACTGTTCTAGGAGCAGCTACCACAACAACTGTGAAGGCGGCTGAACATGAAAGCGTCACAAGAGCAAGAAGACAAGTGTTGTTAAATGCCGGACCTTTTGCTACTTAATGGTATTATACATATCTGCAGAATCGTCAACTTCAGGCAACTGTAAAGCAGCTAGAAGAACTAGTTCAGCAAGAAGTTGATGATTACAATGCTCTACTCGACCAGAAAAAAACCGTTGAAAAAGAACTAAATCTTACTGCTGACTCTCTTCATGCAACGGAAAAAGCTAACAAAGACTTAACTAAAGAAAAAAATCTGTTAACAGATTCTTTAGAAACCACCCAAAAA…
>H.1385_SCM-10
ATGACTAGAAAAAATACCAATAAGCAGTATTCGCTTAGAAAATTAAAAAAAGGTACTGCATCAGTAGCAGTAGCTTTGTGTGTCCTAGGGGCAGGATTAACAAACCAGACCGAAGTTAAGGCGCAGGGTGTAGGCCGCTTTAATGAAGACCAAATTAGAGAAGCTCGTGATAAAGTGTTGAAAGAAATGTTCGATGACTATACTGGAGCAACCTCTAAATATAACACAAATGGGTATAAACGAAAAACTCCTACTGAGTTGAGTAACTTAATGCAGGGTATGTATAGGGACTTGTTAGCGAAGAAGGAAGAATTATCTTTCTTAAACGATGTACTTTCTAAAACAATCGATAAAAAAATTGAATCAGATAATGCTAATAAACAGAGAATTGGTCAATTA…
>H.1386_SCM-9
ATGACTAGAAAAAATACAATTAAGAAGCTTAGCGTTGGAACAGCATCACTGCTTGCTGCGACAACTGTTCTAGGAGCAGCTAACACAACAACTGTAAAGGCTGAACACAGCAGAGTTACTGAGGCCAGAGAATCAATTTTAGGACCTTATTGGAGTCCTTATAGCTTATGGTATCGAGAAGTACTAAAAAATGATGACCTTCGAGCAGAAGTGAAACGTTTAGAAGATTTGGTTGAATCAGAAGTAAAAGATTACAATGCTCTACTTGACAAGAAAGAATCCGTTGAAAAGCAGCTTAAGAGAACAGAGGACAGCTTAGAAGTAACGGAAAAAGCTAACAAAGGCCTTACTAAAGAAAGAGATCTTTTAACAGATTCTTTAGAAACCACCAAAAAAGCT…
>H.1408_SCM-1
ATGACTAGAAAAAATACAATTAAGAAGCTTAGCGTTGGAACAGCATCACTGCTTGCCGCGACAACTGTTCTAGGAGCAGCTACCACAACAACTGTAAAGGCAGAAAGTAATAGGGCTGATAGGGCAAGAATGGAAGTCTTATTAAAGTATGTGCCGTATGTTTCTTCTAATTACTGGTACCAGGAAGTACTTAAAAATGATGCACTGCGAGAAGAAGTGCAACGTTTAGAAGATTTAGTTGAATCAGAAGTAAAAGATTACAATGCTCTACTCGACAAGAAAGAATCCGTTGAAAAGCAGCTTAAGAGAACAGAGGACAGCTTAGAAGTAACTGAAAAAGCTAACAAAGGTCTTACTAAAGAAAGAGATCTTTTAACAGATTCTTTAGAAACCACCAAA…
>H.1414_SCM-6
ATGACTAGAAAAAATACAATTAAGAAACTTAGCGTTGGAACAGCATCACTGCTTGCTGCGACAACTGTTCTAGGAGCAGCTACCACAACAACTGTAAAGGCAGAGAACGAAAGATATTTAAGAGCTAAGAGGGAAGTTTTGTCAACTTATAATGTGTCGTTGCCTGCTTGGTGGTGGTACAACATGTATCATGAAAATAACAATTTACGCTCAGAAGTTAAGGATCTTAATGATTTGATTCTTAAAGAGGTTAAAGAATATAATGATTTAGTCGGCGAGAAAGAATCCGTTGAAAAAGAACTGTATCTTACTATCGACTCTCTTCGTGAAACGGAAAAAGCTAACAAAGGTCTTACTAAAGAAAGAGATCTTTTAACAGATTCTTTAGAAACCACCAAA…
>H.1419_SCM-10
ATGACTAGAAAAAATACCAATAAGCAGTATTCGCTTAGAAAATTAAAAAAAGGTACTGCATCAGTAGCAGTAGCTTTGTGTGTCCTAGGGGCAGGATTAACAAACCAGACCGAAGTTAAGGCGCAGGGTGTAGGCCGCTTTAATGAAGACCAAATTAGAGAAGCTCGTGATAAAGTGTTGAAAGAAATGTTCGATGACTATACTGGAGCAACCTCTAAATATAACACAAATGGGTATAAACGAAAAACTCCTACTGAGTTGAGTAACTTAATGCAGGGTATGTATAGGGACTTGTTAGCGAAGAAGGAAGAATTATCTTTCTTAAACGATGTACTTTCTAAAACAATCGATAAAAAAATTGAATCAGATAATGCTAATAAACAGAGAATTGGTCAATTA…
>H.1434_SCM-15
ATGACTAGAGAAAATACAAATAAACACTATTCGCTTAGAAAATTAAAAAAAGGCACTGCATCAGTAGCAGTAGCTTTGAGTGTCTTAGGAGCAGGACTAGCAAGTCAAACAGAAGTTAAGGCGGAAGCACCTAGGGAAGTTACAGAAGAACTTGTAAATAGTAATCCTGTCTTACTAAATAAAAGGATTAATAAACTACAAGAAGACTTAGCAAATAAAGAGCAAGAGAGTAAAGAAACTATCGATACTCTTAACAAAATCTTGGACGAGACAGTAAAGGATAAAATTGCAAAAGAGCAAGAGAGTAAAGAAACTATTGGTACTCTTAACAAAATCTTGGACGAGACAGTAAAGGATAAAATTGCAAAAGAGCAAGAGAGTAAAGAAACTATTGGTACT…
>H.1445_SCM-1
ATGACTAGAAAAAATACAATTAAGAAGCTTAGCGTTGGAACAGCATCACTGCTTGCCGCGACAACTGTTCTAGGAGCAGCTACCACAACAACTGTAAAGGCAGAAAGTAATAGGGCTGATAGGGCAAGAATGGAAGTCTTATTAAAGTATGTGCCGTATGTTTCTTCTAATTACTGGTACCAGGAAGTACTTAAAAATGATGCACTGCGAGAAGAAGTGCAACGTTTAGAAGATTTAGTTGAATCAGAAGTAAAAGATTACAATGCTCTACTCGACAAGAAAGAATCCGTTGAAAAGCAGCTTAAGAGAACAGAGGACAGCTTAGAAGTAACTGAAAAAGCTAACAAAGGTCTTACTAAAGAAAGAGATCTTTTAACAGATTCTTTAGAAACCACCAAA…
>H.1462_SCM-7
ATGACTAGAAAAAATACAATTAAGAAGCTTAGCGTTGGAACAGCATCACTGCTTGCTGCGACAACTGTTCTAGGAGCAGCTACCACGACAACTGTAAAGGCAGATTCTAGGTATGATTTCGCGAGGAGACAAGTAATATGGGATATGATACTTAATAGACCTTATACATCTGCTATGCGATTTGCTGATGCTTGGGATAGTGAGCTTCGAAAGAATAATAGACTACGTTCAGAAGTAGAGCAATTGACACAGGAGTTGGTGAAAGAGGCAAAAGAATATAATGCTCTACTTGATAAAAAAGAATCACTTGAAACAAAACTTCACGTAACAAATGATAGCTTGACACTCACACAAGAAGCTAATGAAAAGCTTACTAAAGAAAAAAAACTTTTAACAGAT…
>H.1499_SCM-1
ATGACTAGAAAAAATACAATTAAGAAGCTTAGCGTTGGAACAGCATCACTGCTTGCCGCGACAACTGTTCTAGGAGCAGCTACCACAACAACTGTAAAGGCAGAAAGTAATAGGGCTGATAGGGCAAGAATGGAAGTCTTATTAAAGTATGTGCCGTATGTTTCTTCTAATTACTGGTACCAGGAAGTACTTAAAAATGATGCACTGCGAGAAGAAGTGCAACGTTTAGAAGATTTAGTTGAATCAGAAGTAAAAGATTACAATGCTCTACTCGACAAGAAAGAATCCGTTGAAAAGCAGCTTAAGAGAACAGAGGACAGCTTAGAAGTAACTGAAAAAGCTAACAAAGGTCTTACTAAAGAAAGAGATCTTTTAACAGATTCTTTAGAAACCACCAAA…
>H.G361_SCM-4
ATGACTAGAAAAAATACAATTAAGAAGCTTAGCGTTGGAACAGCATCACTGCTTGCTGCGACAACTGTCCTAGGAGCAGCTACCACAACAACTGTAAAGGCTGAACACAACAGAGTTACTGAGGCCAGAGCATCAGTTTTAAGAAATTCTTGGGTTCCTTCTAGCTTCTGGTATCGAGAAGTACTAAAAAATGATAATCTTCGAAAAGAAGTGAAATATTTAGAAGATTTGGTTAGATCAGAAGTTGAAGATTATAATAAACTAGTTGGTCATACTGATATGATTGAAAAAGAGTTACGTCTCACAACGGACTCTCTTCGTGTGACGGAGCAAGCTAATAAAGGTCTTACTAAGGAAAAAAGTCTTTTAACAGATTCTTTAGAAACAACTAAAAAAGCT…
>H.OT1_SCM-1
ATGACTAGAAAAAATACAATTAAGAAGCTTAGCGTTGGAACAGCATCACTGCTTGCCGCGACAACTGTTCTAGGAGCAGCTACCACAACAACTGTAAAGGCAGAAAGTAATAGGGCTGATAGGGCAAGAATGGAAGTCTTATTAAAGTATGTGCCGTATGTTTCTTCTAATTACTGGTACCAGGAAGTACTTAAAAATGATGCACTGCGAGAAGAAGTGCAACGTTTAGAAGATTTAGTTGAATCAGAAGTAAAAGATTACAATGCTCTACTCGACAAGAAAGAATCCGTTGAAAAGCAGCTTAAGAGAACAGAGGACAGCTTAGAAGTAACTGAAAAAGCTAACAAAGGTCTTACTAAAGAAAGAGATCTTTTAACAGATTCTTTAGAAACCACCAAA…
>H.TA4_SCM-1
ATGACTAGAAAAAATACAATTAAGAAGCTTAGCGTTGGAACAGCATCACTGCTTGCCGCGACAACTGTTCTAGGAGCAGCTACCACAACAACTGTAAAGGCAGAAAGTAATAGGGCTGATAGGGCAAGAATGGAAGTCTTATTAAAGTATGTGCCGTATGTTTCTTCTAATTACTGGTACCAGGAAGTACTTAAAAATGATGCACTGCGAGAAGAAGTGCAACGTTTAGAAGATTTAGTTGAATCAGAAGTAAAAGATTACAATGCTCTACTCGACAAGAAAGAATCCGTTGAAAAGCAGCTTAAGAGAACAGAGGACAGCTTAGAAGTAACTGAAAAAGCTAACAAAGGTCTTACTAAAGAAAGAGATCTTTTAACAGATTCTTTAGAAACCACCAAA…
>NCTC6198_SCM-1
ATGACTAGAAAAAATACAATTAAGAAGCTTAGCGTTGGAACAGCATCACTGCTTGCCGCGACAACTGTTCTAGGAGCAGCTACCACAACAACTGTAAAGGCAGAAAGTAATAGGGCTGATAGGGCAAGAATGGAAGTCTTATTAAAGTATGTGCCGTATGTTTCTTCTAATTACTGGTACCAGGAAGTACTTAAAAATGATGCACTGCGAGAAGAAGTGCAACGTTTAGAAGATTTAGTTGAATCAGAAGTAAAAGATTACAATGCTCTACTCGACAAGAAAGAATCCGTTGAAAAGCAGCTTAAGAGAACAGAGGACAGATTAGAAGTAACTGAAAAAGCTAACAAAGGTCTTACTAAAGAAAGAGATCTTTTAACAGATTCTTTAGAAACCACCAAA…
>S.59_SCM-1
ATGACTAGAAAAAATACAATTAAGAAGCTTAGCGTTGGAACAGCATCACTGCTTGCCGCGACAACTGTTCTAGGAGCAGCTACCACAACAACTGTAAAGGCAGAAAGTAATAGGGCTGATAGGGCAAGAATGGAAGTCTTATTAAAGTATGTGCCGTATGTTTCTTCTAATTACTGGTACCAGGAAGTACTTAAAAATGATGCACTGCGAGAAGAAGTGCAACGTTTAGAAGATTTAGTTGAATCAGAAGTAAAAGATTACAATGCTCTACTCGACAAGAAAGAATCCGTTGAAAAGCAGCTTAAGAGCACAGAGGACAGCTTAGAAGTAACTGAAAAAGCTAACAAAGGTCTTACTAAAGAAAGAGATCTTTTAACATATTCTTTAGAAACCACCAAA…
