# Supplementary material for: Streptococcus canis genomic epidemiology reveals the potential for zoonotic transfer
Source: Microb Genom. 2023 Mar 31;9(3):mgen000974. doi: 10.1099/mgen.0.000974 (PMC10132062; doi:10.1099/mgen.0.000974)
Supplement: Supplementary material 4 [file mgen-9-974-s004.xlsx]

## Sheet: Sheet1
Table S2. MIC values to a panel of antibiotics commonly used to treat Gram positive infections of the 39 isolates tested with BMD in this study. Red values represent phenotypic resistance according to the EUCAST breakpoint values v 12.0
	MIC (μg/mL)
	ß-lactams							Lincosamide	Macrolide	Tetracyclines		Fluoroquinolones		Glycopepetide
WGS id	Ampicillin	Amoxicillin	Ceftriaxone	Cefotaxime	Meropenem	Oxacillin	Penicillin G	Clindamycin	Erythromycin	Doxycycline	Tetracycline	Levofloxacin	Moxifloxacin	Vancomycin
D.2088	<=0.0625	<=0.125	<=0.0625	<=0.0625	<=0.125	<=0.125	<=0.03125	=0.25	=0.25	<=0.5	=1	=0.5	=0.25	<=1
C.2080	<=0.0625	<=0.125	<=0.0625	<=0.0625	<=0.125	<=0.125	<=0.03125	=0.25	<=0.125	>4	>4	=1	=0.25	<=1
D.2067	<=0.0625	<=0.125	<=0.0625	<=0.0625	<=0.125	<=0.125	<=0.03125	<=0.125	<=0.125	<=0.5	<=0.5	=1	=0.5	<=1
D.2079	<=0.0625	<=0.125	<=0.0625	<=0.0625	<=0.125	<=0.125	<=0.03125	<=0.125	<=0.125	<=0.5	=1	=1	=0.25	<=1
D.2060	<=0.0625	<=0.125	<=0.0625	<=0.0625	<=0.125	<=0.125	<=0.03125	<=0.125	<=0.125	<=0.5	<=0.5	=0.5	=0.25	<=1
D.2110	<=0.0625	<=0.125	<=0.0625	<=0.0625	<=0.125	<=0.125	<=0.03125	=0.25	<=0.125	<=0.5	=2	=1	=0.5	<=1
C.280	<=0.0625	<=0.125	<=0.0625	<=0.0625	<=0.125	<=0.125	<=0.03125	>8	=4	<=0.5	=1	=0.5	=0.25	<=1
S.59	<=0.0625	<=0.125	<=0.0625	<=0.0625	<=0.125	<=0.125	<=0.03125	<=0.125	<=0.125	<=0.5	=1	=1	=0.25	<=1
D.33	<=0.0625	=0.5	<=0.0625	<=0.0625	<=0.125	<=0.125	<=0.03125	=0.25	<=0.125	<=0.5	<=0.5	=0.5	=0.25	<=1
D.35	<=0.0625	<=0.125	<=0.0625	<=0.0625	<=0.125	<=0.125	<=0.03125	=0.25	<=0.125	>4	>4	=0.5	=0.25	<=1
D.40	<=0.0625	=0.25	<=0.0625	<=0.0625	<=0.125	<=0.125	<=0.03125	<=0.125	<=0.125	<=0.5	=2	=1	=0.25	<=1
D.54	<=0.0625	<=0.125	<=0.0625	<=0.0625	<=0.125	<=0.125	<=0.03125	=0.25	=0.25	<=0.5	=1	=1	=0.25	<=1
D.56	<=0.0625	<=0.125	<=0.0625	<=0.0625	<=0.125	<=0.125	<=0.03125	<=0.125	<=0.125	>4	>4	=0.5	=0.25	<=1
C.63	<=0.0625	<=0.125	<=0.0625	<=0.0625	<=0.125	<=0.125	=0.0625	=0.25	<=0.125	>4	>4	=0.5	=0.25	<=1
D.266	<=0.0625	<=0.125	<=0.0625	<=0.0625	<=0.125	<=0.125	<=0.03125	=0.25	<=0.125	<=0.5	=1	=1	=0.25	<=1
D.262	<=0.0625	<=0.125	=0.125	<=0.0625	<=0.125	<=0.125	<=0.03125	<=0.125	=0.25	<=0.5	=2	=1	=0.25	<=1
D.257	<=0.0625	<=0.125	<=0.0625	<=0.0625	<=0.125	<=0.125	<=0.03125	<=0.125	<=0.125	<=0.5	<=0.5	=1	=0.5	<=1
D.82	<=0.0625	<=0.125	<=0.0625	<=0.0625	<=0.125	<=0.125	<=0.03125	=0.5	<=0.125	<=0.5	=1	=0.5	=0.25	<=1
C.284	<=0.0625	<=0.125	<=0.0625	<=0.0625	<=0.125	<=0.125	<=0.03125	<=0.125	=0.25	<=0.5	<=0.5	=0.5	=0.25	<=1
C.70	<=0.0625	<=0.125	<=0.0625	<=0.0625	<=0.125	<=0.125	<=0.03125	=0.25	=0.25	<=0.5	<=0.5	=0.5	=0.25	<=1
C.1085	=0.125	<=0.125	<=0.0625	<=0.0625	<=0.125	<=0.125	<=0.03125	<=0.125	=0.25	<=0.5	=1	=1	=0.25	<=1
D.1069	<=0.0625	<=0.125	<=0.0625	<=0.0625	<=0.125	<=0.125	<=0.03125	=0.25	<=0.125	<=0.5	<=0.5	=2	=0.25	<=1
D.1070	<=0.0625	<=0.125	<=0.0625	<=0.0625	<=0.125	<=0.125	<=0.03125	<=0.125	<=0.125	<=0.5	=2	=0.5	=0.5	<=1
D.1098	<=0.0625	<=0.125	<=0.0625	<=0.0625	<=0.125	=0.5	<=0.03125	<=0.125	<=0.125	<=0.5	=1	=2	=0.5	<=1
D.1080	<=0.0625	<=0.125	<=0.0625	<=0.0625	<=0.125	<=0.125	<=0.03125	=0.25	<=0.125	<=0.5	=1	=0.5	=0.25	<=1
D.1099	<=0.0625	<=0.125	<=0.0625	<=0.0625	<=0.125	<=0.125	<=0.03125	=0.25	=0.25	<=0.5	=1	=0.5	=0.25	<=1
D.1084	<=0.0625	<=0.125	<=0.0625	<=0.0625	<=0.125	<=0.125	<=0.03125	=0.25	=0.25	<=0.5	=2	=1	=0.25	<=1
D.1071	<=0.0625	<=0.125	<=0.0625	<=0.0625	<=0.125	<=0.125	<=0.03125	<=0.125	=0.25	<=0.5	<=0.5	=1	=0.5	<=1
H.1384	<=0.0625	<=0.125	<=0.0625	<=0.0625	<=0.125	<=0.125	<=0.03125	<=0.125	<=0.125	<=0.5	=1	=0.5	=0.5	<=1
H.1385	<=0.0625	<=0.125	<=0.0625	<=0.0625	<=0.125	<=0.125	=0.0625	>8	>8	>4	>4	=1	=0.25	<=1
H.1445	<=0.0625	<=0.125	<=0.0625	<=0.0625	<=0.125	<=0.125	<=0.03125	<=0.125	=0.25	<=0.5	=1	=0.5	=0.25	<=1
H.1361	<=0.0625	<=0.125	<=0.0625	<=0.0625	<=0.125	<=0.125	<=0.03125	=0.5	=0.25	<=0.5	=1	=1	=0.25	<=1
H.1434	=0.125	<=0.125	<=0.0625	<=0.0625	<=0.125	<=0.125	<=0.03125	=0.25	=0.25	<=0.5	=1	=1	=0.25	<=1
H.1386	<=0.0625	<=0.125	<=0.0625	<=0.0625	<=0.125	=0.25	=0.0625	<=0.125	=0.25	=1	=4	=1	=0.5	<=1
H.1462	<=0.0625	<=0.125	<=0.0625	<=0.0625	<=0.125	<=0.125	<=0.03125	>8	>8	>4	>4	=1	=0.25	<=1
H.1419	<=0.0625	<=0.125	<=0.0625	<=0.0625	<=0.125	<=0.125	<=0.03125	=0.25	<=0.125	<=0.5	=1	=1	=0.25	<=1
H.1414	<=0.0625	<=0.125	<=0.0625	<=0.0625	<=0.125	<=0.125	<=0.03125	=0.25	<=0.125	<=0.5	<=0.5	=1	=0.25	<=1
H.1408	<=0.0625	<=0.125	<=0.0625	<=0.0625	<=0.125	<=0.125	<=0.03125	<=0.125	<=0.125	>4	>4	=0.5	=0.25	<=1
H.1499	<=0.0625	<=0.125	<=0.0625	<=0.0625	<=0.125	<=0.125	<=0.03125	<=0.125	<=0.125	<=0.5	=1	=1	=0.5	<=1
