# Supplementary material for: Streptococcus canis genomic epidemiology reveals the potential for zoonotic transfer
Source: Microb Genom. 2023 Mar 31;9(3):mgen000974. doi: 10.1099/mgen.0.000974 (PMC10132062; doi:10.1099/mgen.0.000974)
Supplement: Supplementary material 5 [file mgen-9-974-s005.xlsx]

## Sheet: Sheet1
Table S3. Distribution of virulence genes per S. canis genome. Gene presence is indicated by a check mark.
WGS id	aspA	endoS	eno	fbp54	hasC	htsA	htsB	htsC	hyl	plr	psaA	rfbA	rfbB	sagA	sda	smeZ	spd3	ssp-5	tig
B.FSLZ3		✓	✓	✓	✓	✓	✓	✓	✓	✓	✓	✓	✓	✓				✓	✓
B.NCTC12191		✓	✓	✓	✓	✓	✓	✓	✓	✓	✓	✓	✓	✓			✓	✓	✓
C.1085		✓	✓	✓	✓	✓	✓	✓	✓	✓	✓	✓	✓	✓				✓	✓
C.2080		✓	✓	✓	✓	✓	✓	✓	✓	✓	✓	✓	✓	✓			✓	✓	✓
C.280		✓	✓	✓	✓	✓	✓	✓	✓	✓	✓	✓	✓	✓					✓
C.284		✓	✓	✓	✓	✓	✓	✓	✓	✓	✓	✓	✓	✓	✓			✓	✓
C.63		✓	✓	✓	✓	✓	✓	✓	✓	✓	✓	✓	✓	✓				✓	✓
C.70		✓	✓	✓	✓	✓	✓	✓	✓	✓	✓	✓	✓	✓				✓	✓
C.FU1	✓	✓	✓	✓	✓	✓	✓	✓	✓	✓	✓	✓	✓	✓					✓
C.FU53		✓	✓	✓	✓	✓	✓	✓	✓	✓	✓	✓	✓	✓					✓
C.FU6		✓	✓	✓	✓	✓	✓	✓	✓	✓	✓	✓	✓	✓			✓	✓	✓
D.1069		✓	✓	✓	✓	✓	✓	✓	✓	✓	✓	✓	✓	✓					✓
D.1070		✓	✓	✓	✓	✓	✓	✓	✓	✓	✓	✓	✓	✓					✓
D.1071		✓	✓	✓	✓	✓	✓	✓	✓	✓	✓	✓	✓	✓					✓
D.1080	✓	✓	✓	✓	✓	✓	✓	✓	✓	✓	✓	✓	✓	✓				✓	✓
D.1084		✓	✓	✓	✓	✓	✓	✓	✓	✓	✓	✓	✓	✓					✓
D.1098	✓	✓	✓	✓	✓	✓	✓	✓	✓	✓	✓	✓	✓	✓				✓	✓
D.1099		✓	✓	✓	✓	✓	✓	✓	✓	✓	✓	✓	✓	✓					✓
D.2060		✓	✓	✓	✓	✓	✓	✓	✓	✓	✓	✓	✓	✓				✓	✓
D.2067		✓	✓	✓	✓	✓	✓	✓	✓	✓	✓	✓	✓	✓			✓	✓	✓
D.2079		✓	✓	✓	✓	✓	✓	✓	✓	✓	✓	✓	✓	✓				✓	✓
D.2088		✓	✓	✓	✓	✓	✓	✓	✓	✓	✓	✓	✓	✓	✓			✓	✓
D.2110		✓	✓	✓	✓	✓	✓	✓	✓	✓	✓	✓	✓	✓				✓	✓
D.257		✓	✓	✓	✓	✓	✓	✓	✓	✓	✓	✓	✓	✓				✓	✓
D.262		✓	✓	✓	✓	✓	✓	✓	✓	✓	✓	✓	✓	✓				✓	✓
D.266		✓	✓	✓	✓	✓	✓	✓	✓	✓	✓	✓	✓	✓					✓
D.33		✓	✓	✓	✓	✓	✓	✓	✓	✓	✓	✓	✓	✓	✓				✓
D.35		✓	✓	✓	✓	✓	✓	✓	✓	✓	✓	✓	✓	✓				✓	✓
D.40		✓	✓	✓	✓	✓	✓	✓	✓	✓	✓	✓	✓	✓					✓
D.54	✓	✓	✓	✓	✓	✓	✓	✓	✓	✓	✓	✓	✓	✓				✓	✓
D.56		✓	✓	✓	✓	✓	✓	✓	✓	✓	✓	✓	✓	✓				✓	✓
D.82		✓	✓	✓	✓	✓	✓	✓	✓	✓	✓	✓	✓	✓					✓
D.B700072		✓	✓	✓	✓	✓	✓	✓	✓	✓	✓	✓	✓	✓				✓	✓
D.FMV2238		✓	✓	✓	✓	✓	✓	✓	✓	✓	✓	✓	✓	✓	✓	✓			✓
D.FU129		✓	✓	✓	✓	✓	✓	✓	✓	✓	✓	✓	✓	✓				✓	✓
D.FU149		✓	✓	✓	✓	✓	✓	✓		✓	✓	✓	✓	✓	✓			✓	✓
D.FU29		✓	✓	✓	✓	✓	✓	✓	✓	✓	✓	✓	✓	✓				✓	✓
D.FU93	✓	✓	✓	✓	✓	✓	✓	✓	✓	✓	✓	✓	✓	✓				✓	✓
D.FU97		✓	✓	✓	✓	✓	✓	✓	✓	✓	✓	✓	✓	✓				✓	✓
D.HL.100		✓	✓	✓	✓	✓	✓	✓	✓	✓	✓	✓	✓	✓				✓	✓
D.HL.77.1		✓	✓	✓	✓	✓	✓	✓	✓	✓	✓	✓	✓	✓	✓			✓	✓
D.HL.77.2		✓	✓	✓	✓	✓	✓	✓	✓	✓	✓	✓	✓	✓				✓	✓
D.HL.98.2	✓	✓	✓	✓	✓	✓	✓	✓	✓	✓	✓	✓	✓	✓				✓	✓
H.1361		✓	✓	✓	✓	✓	✓	✓	✓	✓	✓	✓	✓	✓				✓	✓
H.1384		✓	✓	✓	✓	✓	✓	✓	✓	✓	✓	✓	✓	✓				✓	✓
H.1385		✓	✓	✓	✓	✓	✓	✓	✓	✓	✓	✓	✓	✓				✓	✓
H.1386		✓	✓	✓	✓	✓	✓	✓	✓	✓	✓	✓	✓	✓					✓
H.1408		✓	✓	✓	✓	✓	✓	✓	✓	✓	✓	✓	✓	✓				✓	✓
H.1414		✓	✓	✓	✓	✓	✓	✓	✓	✓	✓	✓	✓	✓					✓
H.1419		✓	✓	✓	✓	✓	✓	✓	✓	✓	✓	✓	✓	✓					✓
H.1434		✓	✓	✓	✓	✓	✓	✓	✓	✓	✓	✓	✓	✓				✓	✓
H.1445		✓	✓	✓	✓	✓	✓	✓	✓	✓	✓	✓	✓	✓				✓	✓
H.1462		✓	✓	✓	✓	✓	✓	✓	✓	✓	✓	✓	✓	✓				✓	✓
H.1499		✓	✓	✓	✓	✓	✓	✓	✓	✓	✓	✓	✓	✓				✓	✓
H.G361		✓	✓	✓	✓	✓	✓	✓	✓	✓	✓	✓	✓	✓				✓	✓
H.OT1		✓	✓	✓	✓	✓	✓	✓	✓	✓	✓	✓	✓	✓					✓
H.TA4		✓	✓	✓	✓	✓	✓	✓	✓	✓	✓	✓	✓	✓			✓	✓	✓
NCTC6198		✓	✓	✓	✓	✓	✓	✓	✓	✓	✓	✓	✓	✓			✓	✓	✓
S.59		✓	✓	✓	✓	✓	✓	✓	✓	✓	✓	✓	✓	✓			✓	✓	✓
